# Supplementary material for: EBV-Associated Hub Genes as Potential Biomarkers for Predicting the Prognosis of Nasopharyngeal Carcinoma
Source: Viruses. 2023 Sep 12;15(9):1915. doi: 10.3390/v15091915 (PMC10537168; doi:10.3390/v15091915)
Supplement: Supplementary file 1 [file viruses-15-01915-s001.zip]

Archive with 4 entries (3 files):
- Supplementary Tables/Table S1.xlsx
- Supplementary Tables/Table S2-updated.xlsx
- Supplementary Tables/Table S3.xlsx
- Supplementary Tables/
