# Supplementary material for: EBV-Associated Hub Genes as Potential Biomarkers for Predicting the Prognosis of Nasopharyngeal Carcinoma
Source: Viruses. 2023 Sep 12;15(9):1915. doi: 10.3390/v15091915 (PMC10537168; doi:10.3390/v15091915)
Supplement: Supplementary file 1 [file viruses-15-01915-s001.zip › Supplementary Tables/Table S1.xlsx]

## Sheet: Sheet1
Univariate Cox regression analysis of the EBV-DEGs in combined dataset of GSE12452 and GSE102349
id	HR	HR.95L	HR.95H	pvalue
TAB1	1.55518	0.181559	13.3213	0.686963
ENTPD5	1.02901	0.194323	5.44897	0.973175
DBI	0.658943	0.187559	2.31504	0.515291
KLK7	0.985216	0.683183	1.42078	0.936444
SRRM1	2.65923	0.58452	12.098	0.205767
DIO3	1.47553	0.183977	11.834	0.7142
RAMP3	0.378941	0.19212	0.747431	0.00511103
PPM1A	0.442967	0.103231	1.90078	0.273208
DAD1	0.413955	0.104556	1.63892	0.209014
CNGB1	0.022074	2.92781e-05	16.6425	0.259276
PPP4R1	0.673809	0.246502	1.84185	0.441586
DOCK3	0.18656	0.00418342	8.31968	0.386196
PDE1A	0.00216768	5.31237e-05	0.0884513	0.0011884
NEDD8	0.111365	0.0221214	0.560641	0.00777489
LGALS4	0.758716	0.247307	2.32767	0.629248
CHIT1	0.80326	0.468691	1.37666	0.425439
HHEX	0.554761	0.270028	1.13973	0.108729
UQCRB	0.612105	0.138079	2.71347	0.518233
LCP1	0.608013	0.306563	1.20589	0.154412
ATP9B	6.19084	0.586543	65.343	0.129457
FCGBP	1.19136	0.802761	1.76806	0.384705
BASP1	0.74244	0.421913	1.30647	0.301678
TMSB4X	0.442946	0.240845	0.814634	0.00880698
FBLN5	0.873059	0.454719	1.67627	0.683363
APPBP2	3.5857	0.577378	22.2683	0.170538
ADCY2	2.33149	1.26187	4.30776	0.00688094
FDXR	1.16503	0.520403	2.60815	0.710281
HOXD9	1.1161	0.352607	3.53276	0.851787
PLCD4	2.41895	0.530729	11.0251	0.253708
PRSS12	0.711283	0.454494	1.11316	0.136002
DEK	1.47965	0.385584	5.67804	0.567978
SEC61G	1.58147	0.490243	5.10168	0.443059
RPS15	1.77723	0.34117	9.25803	0.494665
MPDZ	1.84118	0.80738	4.19869	0.146707
RACGAP1	2.93634	1.09578	7.86844	0.0322061
MAD2L1	1.72524	0.809596	3.67648	0.157717
GRIA2	11296.5	2.03448	6.2724e+07	0.0338867
GRIK1	0.596799	0.00438776	81.1732	0.836845
BAK1	0.24017	0.0572659	1.00726	0.0511673
FTCD	1.04539	0.0873203	12.5154	0.972042
MIF	3.43552	1.58563	7.4436	0.00175692
GNAZ	2.01012	1.19793	3.37298	0.00819756
PEMT	3.31198	0.912168	12.0254	0.0687236
ATF3	1.08088	0.555035	2.1049	0.819101
MYL6	0.297958	0.0636764	1.39422	0.124083
STUB1	0.667541	0.150595	2.95901	0.594738
ARF6	0.127262	0.0314429	0.515082	0.00385211
KMO	0.38421	0.15145	0.974694	0.0440172
REPS2	3.66001	1.46308	9.15581	0.00554752
PAX5	0.722449	0.384357	1.35794	0.312635
CRMP1	2.28961	1.35764	3.86134	0.00189276
GJB3	0.920229	0.455603	1.85868	0.816713
FGF13	2.43838	0.849736	6.9971	0.0974746
GAP43	0.877991	0.169453	4.54915	0.8768
F7	1.54287	0.103163	23.0746	0.753372
CCNC	2.47441	0.629481	9.72662	0.194551
CDK10	0.322857	0.11967	0.871034	0.0255728
VPS41	4.2472	0.863775	20.8836	0.0751165
MYBBP1A	0.804426	0.255048	2.53717	0.710391
NAT1	0.57974	0.325605	1.03223	0.0639973
SLC17A7	1.0219	0.0115477	90.4325	0.992442
PTPN11	3.85985	1.219	12.2219	0.0216356
CPNE3	1.08724	0.339124	3.48574	0.888093
MAPK8IP2	2.45196	1.37172	4.38288	0.00247386
P2RX1	0.175114	0.0535396	0.572752	0.00395512
CASK	2.0026	0.915941	4.37847	0.0818644
PDE8B	1.2655	0.52122	3.0726	0.60287
ITCH	1.42898	0.207609	9.83569	0.716845
MLLT10	0.240675	0.0270389	2.14226	0.201626
AOC3	0.151668	0.0284471	0.808633	0.0271947
GALC	0.581342	0.269878	1.25227	0.16593
PRG2	0.691316	0.178968	2.67041	0.592372
MYL2	0.00215524	3.7443e-08	124.056	0.272238
LTK	0.195898	0.0209681	1.83021	0.15277
CACNG5	0.363352	0.00229413	57.5492	0.695241
MCF2	0.0726059	6.077e-05	86.747	0.468168
SCO1	0.416668	0.119134	1.45728	0.170541
HIP1	2.29824	0.705654	7.48511	0.167195
CPS1	1.32586	0.756834	2.32272	0.324124
ARPC3	0.221595	0.0373673	1.3141	0.0970741
CLOCK	1.72688	0.339456	8.78497	0.510391
STAM2	0.161934	0.0217903	1.20341	0.0752354
POLE2	0.986929	0.388058	2.51001	0.97796
PTPRB	0.239032	0.0358001	1.59598	0.139574
FANCG	1.52344	0.541841	4.28329	0.424786
GNG7	0.458989	0.174827	1.20503	0.113819
FAF1	0.623587	0.231482	1.67987	0.35028
RAB18	0.549187	0.0895987	3.36618	0.517073
GOLGA1	0.272672	0.0485033	1.53288	0.140188
CNOT8	0.71531	0.150075	3.40942	0.674111
SLC30A3	0.0638108	0.000836666	4.86672	0.213357
GHITM	0.29759	0.0753857	1.17476	0.0836188
SLC22A1	14.8817	2.25895	98.039	0.0049979
TPP2	0.1822	0.0482736	0.687682	0.0119885
MYL1	0.00122687	5.64902e-18	2.66455e+11	0.690641
PC	1.57079	0.763047	3.23359	0.220257
MSX2	1.25214	0.623272	2.51552	0.527569
FKBP4	1.43217	0.823138	2.49182	0.203668
ODF1	4.3488	1.74079e-05	1.0864e+06	0.816692
RPS21	1.85098	0.61111	5.6064	0.276171
NCOA4	0.358502	0.133762	0.960836	0.0414112
LDOC1	2.00941	1.03376	3.90585	0.0396016
PPFIA3	1.32348	0.587176	2.98311	0.499095
NXPH3	2.1816	0.915238	5.20014	0.0783888
TMPRSS2	1.65945	1.02492	2.68683	0.0393908
RB1	0.406692	0.128855	1.2836	0.124977
RBM6	0.381927	0.118502	1.23094	0.106964
IL1R2	1.23994	0.906741	1.69557	0.178026
KCNJ8	0.13307	0.0320935	0.551755	0.00544511
HSPA2	0.841906	0.468695	1.5123	0.564716
ACPP	0.463709	0.153568	1.40021	0.172896
STXBP2	0.331605	0.0593028	1.85425	0.208802
PTK2	1.32968	0.688157	2.56925	0.396514
PTPRT	1.48801	0.779691	2.83982	0.228096
ZNF217	0.937369	0.25975	3.38271	0.921314
TCEB1	0.869934	0.275397	2.74798	0.81232
PPP3CB	0.362938	0.096804	1.36073	0.132802
OPCML	44513.5	2.78678	7.11019e+08	0.0301962
ATIC	1.28698	0.392011	4.22516	0.677431
ADCYAP1R1	1.45234	0.321733	6.55604	0.627481
COX6A1	1.12944	0.348351	3.66192	0.839275
SRP19	0.343418	0.0870012	1.35557	0.127086
NDUFA1	1.10247	0.220492	5.51244	0.905432
UGT2B4	14.1143	0.0269909	7380.75	0.407166
CD28	0.364782	0.158242	0.840899	0.0179512
AP3M2	3.52815	1.21965	10.2061	0.0200003
ALDH1B1	0.834193	0.324072	2.14729	0.707061
SRPX	1.84785	1.20612	2.83102	0.00478766
INHBB	1.79935	0.918337	3.52556	0.0869476
B3GNT6	1.16263	0.546236	2.47457	0.695823
EMP3	0.587123	0.299925	1.14933	0.12022
NUP155	2.08975	0.691003	6.31989	0.191771
HDAC5	0.697127	0.156736	3.10066	0.635628
ICOS	0.479831	0.261004	0.882122	0.018094
SERPINB6	0.40062	0.190592	0.842096	0.0158049
SYN2	2.72076	0.934225	7.92373	0.0664741
TPST2	0.303663	0.0892746	1.0329	0.0563725
DCK	1.25563	0.4828	3.26556	0.640642
RPS28	1.88016	0.412879	8.56185	0.414343
SNRPD1	1.32254	0.425074	4.11482	0.629292
C5	1.46376	0.580732	3.68945	0.419224
EPS8	1.20209	0.771991	1.8718	0.415287
HPSE	0.472746	0.194915	1.14659	0.0974492
RPH3AL	0.829609	0.402277	1.71089	0.612981
TAF10	0.47705	0.11206	2.03085	0.316627
DYSF	0.58711	0.226397	1.52254	0.273371
PSCA	0.964144	0.705959	1.31675	0.818393
KLRD1	0.173277	0.0406064	0.739414	0.0178958
CETN1	5.55143e-52	0	Inf	0.983106
MADCAM1	0.0626663	0.000572677	6.85739	0.247572
LILRA2	0.919168	0.378181	2.23404	0.852434
ABCC2	0.00304714	1.03238e-05	0.899383	0.0458786
OGFR	0.585177	0.0835515	4.09845	0.589499
HSD17B2	1.24816	0.426369	3.65387	0.685859
ZNF132	1.06036	0.332376	3.38283	0.921119
CACNA1S	16.7309	0.0133737	20930.8	0.438784
QPCT	0.570224	0.258162	1.2595	0.164732
CD97	0.352643	0.157158	0.79129	0.0114828
TRAF2	1.51397	0.592385	3.86927	0.386333
SSR4	0.670144	0.282147	1.5917	0.364476
KPNA6	3.22101	0.779607	13.3078	0.106093
GABRB3	1.22939	0.602333	2.50926	0.570486
HSD17B1	1.15024	0.31385	4.21557	0.832712
VDAC2	1.33122	0.352593	5.02604	0.672973
CRYGC	0.451923	0.0091072	22.4256	0.690117
MS4A1	0.716814	0.529678	0.970065	0.031017
SDF2	1.36236	0.284653	6.52031	0.698695
TBCA	1.77044	0.668751	4.68704	0.250153
CSTB	0.746954	0.372706	1.497	0.410785
SERPIND1	18.3958	0.00059584	567948	0.580864
GABRA6	1053.66	3.09403e-12	3.58819e+17	0.683513
ECM2	0.168299	0.0471118	0.601222	0.00608465
HIBCH	0.330688	0.0950154	1.15091	0.0820223
GNA12	4.47158	1.31989	15.1491	0.0161381
POU4F1	0.21223	0.00445274	10.1155	0.431733
MEP1A	0.141793	0.0118845	1.69172	0.122512
RGS17	0.612516	0.0427697	8.77201	0.718143
DUSP1	0.778926	0.457581	1.32594	0.357305
CYP4F3	0.636855	0.309058	1.31232	0.221269
INPPL1	0.916825	0.318965	2.6353	0.871936
PPP1R15A	1.21883	0.455936	3.25821	0.693253
MEIS2	1.62328	0.838001	3.14445	0.150984
RPL14	0.39383	0.11316	1.37064	0.143064
ABCB1	0.0474006	0.00588881	0.381539	0.0041639
UPK1B	0.812616	0.610879	1.08098	0.154109
PEX12	1.80566	0.255643	12.7537	0.553544
TCF7	0.723438	0.457485	1.144	0.166178
IL6ST	0.441094	0.134428	1.44735	0.176984
NELL1	0.887331	0.172895	4.55395	0.886093
SLC22A2	5.17999	0.407054	65.9183	0.205015
PRKRA	3.26101	0.957099	11.1109	0.0587768
MFAP2	1.32486	0.870556	2.01624	0.189197
CAT	1.02121	0.341751	3.05157	0.97002
TRPC2	0.00183052	1.56262e-06	2.14436	0.0804005
TCF21	0.0376568	0.000118791	11.9372	0.264403
TRPS1	3.82061	1.65321	8.82953	0.00171165
NR4A1	1.29153	0.703849	2.36988	0.408794
ENO2	2.47014	1.52833	3.99233	0.000222832
CYR61	0.768161	0.448923	1.31442	0.335848
AP2B1	3.29628	1.21283	8.95875	0.0193758
ADORA1	0.545087	0.203012	1.46356	0.228527
BCHE	1.86271	1.1901	2.91547	0.00650151
ATP8B1	0.765088	0.357405	1.6378	0.490495
GDF10	0.0116422	7.14355e-06	18.9737	0.237975
SRD5A2	0.633382	0.149793	2.67818	0.534732
RORA	0.977767	0.277009	3.45125	0.972127
CALCB	132.356	2.08964	8383.26	0.0209904
MUC5B	0.957511	0.583364	1.57162	0.863647
E4F1	1.44855	0.221519	9.47238	0.698921
EPB42	5.13911e+06	0.0134485	1963813801968970	0.125374
DCC	1.50818	0.694342	3.27592	0.299158
DUSP5	0.827764	0.455771	1.50337	0.534697
S100A12	0.987442	0.642018	1.51871	0.954118
HUNK	1.93389	0.650761	5.74703	0.235283
VIPR2	0.953553	0.389564	2.33405	0.917063
THBD	0.302813	0.11517	0.796177	0.0154314
PCSK1	2.06155	0.876077	4.85117	0.097529
MEG3	0.416629	0.161825	1.07264	0.0695801
CD69	0.699846	0.393814	1.2437	0.223771
ANXA2P2	1.53363	0.222851	10.5542	0.663907
PGRMC2	0.463023	0.102187	2.09801	0.317899
PRPH	5.22739	0.369556	73.9417	0.221125
CITED2	0.826938	0.345801	1.97751	0.669248
SCRG1	0.453228	0.00553812	37.0912	0.724742
DPP3	1.28836	0.577357	2.87495	0.536124
UBE2D1	0.256422	0.0806148	0.815638	0.0211591
P2RY2	0.148243	0.0471567	0.466019	0.0010888
EDNRA	0.587553	0.219027	1.57615	0.290849
GSTM2	0.836184	0.434532	1.6091	0.592175
PER2	0.676971	0.205554	2.22953	0.521188
CDK6	2.56623	1.16822	5.63725	0.0189155
RORC	0.205662	0.0375669	1.1259	0.068265
CEBPG	5.54523	1.79435	17.1369	0.00292472
NR2C1	2.37112	0.786294	7.15026	0.125264
RNF8	4.79607	1.02789	22.3782	0.0460467
CNGA1	1.23248	0.139602	10.881	0.850797
GOLGB1	2.16261	0.596968	7.83437	0.240218
CYP26A1	1.63745	1.25262	2.14052	0.00030889
FGFR4	1.43042	0.51097	4.00435	0.495518
ADRB2	0.780957	0.442692	1.37769	0.393298
CTSW	0.427521	0.244958	0.746144	0.00278476
THBS4	1.56665	0.74801	3.28123	0.233959
CX3CR1	0.866763	0.367569	2.04391	0.743901
WISP3	1.26064	0.410968	3.86701	0.685464
SYNGR4	1.85367	0.199865	17.1921	0.587063
NFKBIB	1.42089	0.214268	9.42238	0.715906
USP20	0.744724	0.185223	2.9943	0.678021
RAB36	1.96556	1.09495	3.5284	0.0235842
CHRNB4	1.35574	0.739673	2.48491	0.324866
NME5	1.10581	0.649806	1.88182	0.710799
GCNT3	0.969617	0.6162	1.52574	0.89388
GNAT1	0.00989669	4.88995e-08	2002.98	0.45905
ITK	0.44712	0.222884	0.896952	0.0234428
BAI3	769.251	7.50517	78845.4	0.00490461
PPP1R12A	0.761619	0.156302	3.71116	0.736105
CPA3	0.700494	0.476623	1.02952	0.0700027
ROCK2	1.72123	0.532066	5.56815	0.364635
