# Supplementary material for: EBV-Associated Hub Genes as Potential Biomarkers for Predicting the Prognosis of Nasopharyngeal Carcinoma
Source: Viruses. 2023 Sep 12;15(9):1915. doi: 10.3390/v15091915 (PMC10537168; doi:10.3390/v15091915)
Supplement: Supplementary file 1 [file viruses-15-01915-s001.zip › Supplementary Tables/Table S2-updated.xlsx]

## Sheet: KEGG-ALL-highlight
Table S2.KEGG enrichment items in EBV-Associated NPC Clusters
ID	Description	GeneRatio	BgRatio	pvalue	p.adjust	qvalue	geneID	Count
hsa05340	Primary immunodeficiency	12/141	38/9180	2.07e-13	4.22e-11	3.5e-11	CD79A/BTK/CD3D/LCK/CD19/PTPRC/CD3E/TNFRSF13B/ZAP70/CD8A/IL7R/IL2RG	12
hsa04060	Cytokine-cytokine receptor interaction	23/141	295/9180	1e-10	1.02e-08	8.5e-09	IL16/CD27/IL10RA/TGFBR2/TNFRSF17/CCR7/IL2RB/TNFSF13B/CCR2/CCR6/TNFRSF13B/CXCR5/CCL21/IL18/IL7R/IL2RG/CXCL12/LTB/CXCL9/IL33/CCL19/CXCL17/CXCL13	23
hsa04640	Hematopoietic cell lineage	13/141	99/9180	3.04e-09	1.45e-07	1.21e-07	ITGA4/CD38/CD3D/CD19/CD37/CD2/CD3E/MS4A1/HLA-DMB/CD22/CD8A/CR2/IL7R	13
hsa04061	Viral protein interaction with cytokine and cytokine receptor	13/141	100/9180	3.44e-09	1.45e-07	1.21e-07	IL10RA/CCR7/IL2RB/CCR2/CCR6/CXCR5/CCL21/IL18/IL2RG/CXCL12/CXCL9/CCL19/CXCL13	13
hsa04662	B cell receptor signaling pathway	12/141	82/9180	3.56e-09	1.45e-07	1.21e-07	PTPN6/CD79A/CD79B/PRKCB/BTK/CD19/PLCG2/CARD11/FCGR2B/CD72/CD22/CR2	12
hsa04064	NF-kappa B signaling pathway	13/141	104/9180	5.62e-09	1.91e-07	1.59e-07	LY96/PRKCB/BTK/LCK/LAT/PLCG2/CARD11/TNFSF13B/ZAP70/CCL21/CXCL12/LTB/CCL19	13
hsa04670	Leukocyte transendothelial migration	12/141	114/9180	1.56e-07	4.55e-06	3.78e-06	ITGA4/CYBA/ITGAL/RHOH/PRKCB/NCF1/PLCG2/ITK/ITGB2/CYBB/CXCL12/MMP9	12
hsa04062	Chemokine signaling pathway	15/141	192/9180	2.26e-07	5.76e-06	4.78e-06	WAS/PRKCB/NCF1/CCR7/PLCG2/RASGRP2/ITK/CCR2/CCR6/CXCR5/CCL21/CXCL12/CXCL9/CCL19/CXCL13	15
hsa04514	Cell adhesion molecules	13/141	149/9180	4.26e-07	9.66e-06	8.03e-06	ICAM3/SELPLG/ITGA4/ITGAL/SELL/ITGB7/CD2/PTPRC/ITGB2/HLA-DMB/CD22/CD8A/NRCAM	13
hsa04660	T cell receptor signaling pathway	11/141	104/9180	5e-07	1.02e-05	8.47e-06	PTPN6/CD247/CD3D/LCK/LAT/CARD11/ITK/PTPRC/CD3E/ZAP70/CD8A	11
hsa04672	Intestinal immune network for IgA production	8/141	49/9180	6.73e-07	1.25e-05	1.04e-05	ITGA4/ITGB7/TNFRSF17/TNFSF13B/TNFRSF13B/HLA-DMB/CXCL12/PIGR	8
hsa04659	Th17 cell differentiation	11/141	108/9180	7.34e-07	1.25e-05	1.04e-05	CD247/TGFBR2/CD3D/LCK/LAT/IL2RB/IRF4/CD3E/ZAP70/HLA-DMB/IL2RG	11
hsa05150	Staphylococcus aureus infection	10/141	96/9180	1.94e-06	3.05e-05	2.53e-05	SELPLG/ITGAL/ITGB2/C3/HLA-DMB/FCGR2B/C1QA/C1QC/C1QB/KRT16	10
hsa05140	Leishmaniasis	9/141	77/9180	2.45e-06	3.57e-05	2.97e-05	ITGA4/PTPN6/CYBA/PRKCB/NCF1/ITGB2/C3/HLA-DMB/CYBB	9
hsa04650	Natural killer cell mediated cytotoxicity	11/141	131/9180	5e-06	6.79e-05	5.64e-05	PTPN6/CD247/ITGAL/HCST/PRKCB/CD48/LCK/LAT/PLCG2/ITGB2/ZAP70	11
hsa04658	Th1 and Th2 cell differentiation	9/141	92/9180	1.09e-05	0.000138404	0.00011498	CD247/CD3D/LCK/LAT/IL2RB/CD3E/ZAP70/HLA-DMB/IL2RG	9
hsa05133	Pertussis	8/141	76/9180	1.99e-05	0.000238225	0.000197907	IRF8/LY96/SERPING1/ITGB2/C3/C1QA/C1QC/C1QB	8
hsa04610	Complement and coagulation cascades	8/141	85/9180	4.51e-05	0.000511296	0.000424761	SERPING1/ITGB2/C3/C1QA/CR2/C1QC/C1QB/CLU	8
hsa05323	Rheumatoid arthritis	8/141	93/9180	8.61e-05	0.000924652	0.000768158	ITGAL/TNFSF13B/ITGB2/ACP5/HLA-DMB/IL18/CXCL12/LTB	8
hsa05142	Chagas disease	8/141	102/9180	0.000165152	0.00168455	0.00139944	CD247/TGFBR2/CD3D/CD3E/C3/C1QA/C1QC/C1QB	8
hsa05235	PD-L1 expression and PD-1 checkpoint pathway in cancer	7/141	89/9180	0.000419133	0.00407158	0.00338248	PTPN6/CD247/CD3D/LCK/LAT/CD3E/ZAP70	7
hsa04666	Fc gamma R-mediated phagocytosis	7/141	97/9180	0.000705847	0.00654513	0.00543739	WAS/PRKCB/LAT/NCF1/PLCG2/PTPRC/FCGR2B	7
hsa04380	Osteoclast differentiation	8/141	128/9180	0.000770921	0.00683773	0.00568047	CYBA/TGFBR2/BTK/LCK/NCF1/PLCG2/ACP5/FCGR2B	8
hsa04145	Phagosome	8/141	152/9180	0.00232342	0.0197491	0.0164066	CYBA/CORO1A/NCF1/ITGB2/C3/HLA-DMB/FCGR2B/CYBB	8
hsa04613	Neutrophil extracellular trap formation	9/141	190/9180	0.00257951	0.0210488	0.0174864	SELPLG/CYBA/ITGAL/PRKCB/NCF1/PLCG2/ITGB2/C3/CYBB	9
hsa05169	Epstein-Barr virus infection	9/141	202/9180	0.00388033	0.0304457	0.0252928	CD247/ITGAL/BTK/CD3D/CD19/PLCG2/CD3E/HLA-DMB/CR2	9
hsa05135	Yersinia infection	7/141	137/9180	0.00509232	0.0384753	0.0319635	ITGA4/WAS/LCK/LAT/ZAP70/IL18/CD8A	7
hsa05166	Human T-cell leukemia virus 1 infection	9/141	219/9180	0.00654639	0.0476952	0.0396229	ITGAL/TGFBR2/CD3D/LCK/IL2RB/CD3E/ITGB2/HLA-DMB/IL2RG	9
hsa05144	Malaria	4/141	50/9180	0.00710827	0.050003	0.0415402	KLRB1/ITGAL/ITGB2/IL18	4
hsa05134	Legionellosis	4/141	57/9180	0.0112295	0.0763606	0.0634368	ITGB2/C3/IL18/BNIP3	4
hsa04068	FoxO signaling pathway	6/141	131/9180	0.0154063	0.101384	0.0842247	S1PR4/S1PR1/TGFBR2/KLF2/IL7R/BNIP3	6
hsa04810	Regulation of actin cytoskeleton	8/141	218/9180	0.0190212	0.117856	0.097909	FGD3/ITGA4/TMSB4X/ITGAL/ITGB7/NCKAP1L/ITGB2/CXCL12	8
hsa05162	Measles	6/141	139/9180	0.0200576	0.117856	0.097909	CD3D/SLAMF1/IL2RB/CD3E/FCGR2B/IL2RG	6
hsa05418	Fluid shear stress and atherosclerosis	6/141	139/9180	0.0200576	0.117856	0.097909	CYBA/KLF2/MEF2C/NCF1/MMP9/GSTA1	6
hsa04972	Pancreatic secretion	5/141	102/9180	0.0202203	0.117856	0.097909	PRKCB/CD38/PLA2G2D/ATP2A3/CPA3	5
hsa05152	Tuberculosis	7/141	180/9180	0.0208259	0.118013	0.0980398	IL10RA/CORO1A/ITGB2/C3/HLA-DMB/FCGR2B/IL18	7
hsa04216	Ferroptosis	3/141	41/9180	0.0247166	0.136275	0.113211	SLC40A1/CYBB/CP	3
hsa05415	Diabetic cardiomyopathy	7/141	203/9180	0.0367739	0.197418	0.164005	CYBA/TGFBR2/PRKCB/NCF1/ATP2A3/CYBB/MMP9	7
hsa00565	Ether lipid metabolism	3/141	49/9180	0.0391193	0.204624	0.169992	PLD4/PLA2G2D/PLA2G7	3
hsa04611	Platelet activation	5/141	124/9180	0.0419837	0.213417	0.177297	APBB1IP/FERMT3/BTK/PLCG2/RASGRP2	5
hsa04015	Rap1 signaling pathway	7/141	210/9180	0.0428927	0.213417	0.177297	APBB1IP/SKAP1/ITGAL/PRKCB/LAT/RASGRP2/ITGB2	7
hsa05417	Lipid and atherosclerosis	7/141	215/9180	0.0476462	0.231424	0.192256	LY96/CYBA/NCF1/XBP1/CYBB/IL18/MMP9	7
hsa05164	Influenza A	6/141	172/9180	0.0490956	0.232919	0.193498	PRKCB/HLA-DMB/IL18/IL33/TPSB2/TPSAB1	6
hsa05322	Systemic lupus erythematosus	5/141	136/9180	0.0581806	0.269746	0.224093	C3/HLA-DMB/C1QA/C1QC/C1QB	5
hsa05416	Viral myocarditis	3/141	60/9180	0.0644364	0.287622	0.238943	ITGAL/ITGB2/HLA-DMB	3
hsa04014	Ras signaling pathway	7/141	232/9180	0.0662658	0.287622	0.238943	RASAL3/PRKCB/LAT/PLCG2/RASGRP2/PLA2G2D/ZAP70	7
hsa05171	Coronavirus disease - COVID-19	7/141	232/9180	0.0662658	0.287622	0.238943	PRKCB/PLCG2/C3/CYBB/C1QA/C1QC/C1QB	7
hsa04933	AGE-RAGE signaling pathway in diabetic complications	4/141	100/9180	0.0677135	0.287783	0.239076	TGFBR2/PRKCB/PLCG2/CYBB	4
hsa04623	Cytosolic DNA-sensing pathway	3/141	63/9180	0.0723803	0.301338	0.250338	AIM2/IL18/IL33	3
hsa05202	Transcriptional misregulation in cancer	6/141	192/9180	0.0752073	0.306846	0.254913	TGFBR2/ITGB7/MEF2C/IL2RB/PAX5/MMP9	6
hsa05321	Inflammatory bowel disease	3/141	65/9180	0.0779084	0.311634	0.258891	HLA-DMB/IL18/IL2RG	3
hsa04664	Fc epsilon RI signaling pathway	3/141	68/9180	0.0865359	0.339487	0.28203	BTK/LAT/PLCG2	3
hsa04151	PI3K-Akt signaling pathway	9/141	354/9180	0.0945899	0.355061	0.294968	ITGA4/ITGB7/CD19/IL2RB/TCL1A/IL7R/IL2RG/MYB/SPP1	9
hsa04520	Adherens junction	3/141	71/9180	0.0955496	0.355061	0.294968	PTPN6/WAS/TGFBR2	3
hsa05205	Proteoglycans in cancer	6/141	205/9180	0.0957272	0.355061	0.294968	HCLS1/PTPN6/PRKCB/PLCG2/DCN/MMP9	6
hsa04630	JAK-STAT signaling pathway	5/141	162/9180	0.103895	0.378473	0.314418	PTPN6/IL10RA/IL2RB/IL7R/IL2RG	5
hsa05143	African trypanosomiasis	2/141	37/9180	0.110195	0.394384	0.327636	PRKCB/IL18	2
hsa05412	Arrhythmogenic right ventricular cardiomyopathy	3/141	77/9180	0.114659	0.402853	0.334671	ITGA4/ITGB7/ATP2A3	3
hsa00740	Riboflavin metabolism	1/141	8/9180	0.116511	0.402853	0.334671	ACP5	1
hsa04962	Vasopressin-regulated water reabsorption	2/141	44/9180	0.146285	0.49737	0.413191	ARHGDIB/AQP3	2
hsa04512	ECM-receptor interaction	3/141	88/9180	0.152981	0.511607	0.42502	ITGA4/ITGB7/SPP1	3
hsa05410	Hypertrophic cardiomyopathy	3/141	90/9180	0.160343	0.527581	0.438289	ITGA4/ITGB7/ATP2A3	3
hsa04970	Salivary secretion	3/141	93/9180	0.171585	0.555607	0.461573	PRKCB/CD38/LYZ	3
hsa05414	Dilated cardiomyopathy	3/141	96/9180	0.183045	0.583457	0.484709	ITGA4/ITGB7/ATP2A3	3
hsa04510	Focal adhesion	5/141	201/9180	0.19658	0.616958	0.51254	ITGA4/PARVG/ITGB7/PRKCB/SPP1	5
hsa04620	Toll-like receptor signaling pathway	3/141	104/9180	0.214529	0.663089	0.550863	LY96/CXCL9/SPP1	3
hsa05170	Human immunodeficiency virus 1 infection	5/141	212/9180	0.226793	0.670902	0.557354	CD247/PRKCB/CD3D/PLCG2/CD3E	5
hsa04370	VEGF signaling pathway	2/141	59/9180	0.229384	0.670902	0.557354	PRKCB/PLCG2	2
hsa00120	Primary bile acid biosynthesis	1/141	17/9180	0.231541	0.670902	0.557354	CH25H	1
hsa00910	Nitrogen metabolism	1/141	17/9180	0.231541	0.670902	0.557354	CA9	1
hsa04066	HIF-1 signaling pathway	3/141	109/9180	0.234763	0.670902	0.557354	PRKCB/PLCG2/CYBB	3
hsa00590	Arachidonic acid metabolism	2/141	61/9180	0.240768	0.670902	0.557354	PTGDS/PLA2G2D	2
hsa05020	Prion disease	6/141	273/9180	0.242648	0.670902	0.557354	CYBA/NCF1/CYBB/C1QA/C1QC/C1QB	6
hsa00511	Other glycan degradation	1/141	18/9180	0.243366	0.670902	0.557354	FUCA1	1
hsa05145	Toxoplasmosis	3/141	112/9180	0.247065	0.672016	0.55828	IL10RA/LY96/HLA-DMB	3
hsa04929	GnRH secretion	2/141	64/9180	0.25789	0.683901	0.568153	PRKCB/SPP1	2
hsa05225	Hepatocellular carcinoma	4/141	168/9180	0.258139	0.683901	0.568153	TGFBR2/PRKCB/PLCG2/GSTA1	4
hsa04080	Neuroactive ligand-receptor interaction	7/141	341/9180	0.270115	0.706453	0.586889	P2RY8/S1PR4/S1PR1/P2RY10/P2RY13/P2RX5/C3	7
hsa04071	Sphingolipid signaling pathway	3/141	119/9180	0.276127	0.708309	0.58843	S1PR4/S1PR1/PRKCB	3
hsa00770	Pantothenate and CoA biosynthesis	1/141	21/9180	0.277768	0.708309	0.58843	VNN2	1
hsa04919	Thyroid hormone signaling pathway	3/141	121/9180	0.2845	0.716518	0.59525	PRKCB/PLCG2/ATP2A3	3
hsa04010	MAPK signaling pathway	6/141	294/9180	0.297676	0.719614	0.597821	PTPN7/MAP4K1/TGFBR2/PRKCB/MEF2C/RASGRP2	6
hsa04614	Renin-angiotensin system	1/141	23/9180	0.299835	0.719614	0.597821	CPA3	1
hsa00982	Drug metabolism - cytochrome P450	2/141	72/9180	0.303549	0.719614	0.597821	FMO2/GSTA1	2
hsa05223	Non-small cell lung cancer	2/141	72/9180	0.303549	0.719614	0.597821	PRKCB/PLCG2	2
hsa04020	Calcium signaling pathway	5/141	240/9180	0.308794	0.719614	0.597821	PRKCB/CD38/PLCG2/P2RX5/ATP2A3	5
hsa01524	Platinum drug resistance	2/141	73/9180	0.309233	0.719614	0.597821	PMAIP1/GSTA1	2
hsa04621	NOD-like receptor signaling pathway	4/141	184/9180	0.313138	0.719614	0.597821	CYBA/AIM2/CYBB/IL18	4
hsa04142	Lysosome	3/141	128/9180	0.313949	0.719614	0.597821	LAPTM5/FUCA1/ACP5	3
hsa05214	Glioma	2/141	75/9180	0.320573	0.720126	0.598247	PRKCB/PLCG2	2
hsa00592	alpha-Linolenic acid metabolism	1/141	25/9180	0.321233	0.720126	0.598247	PLA2G2D	1
hsa05131	Shigellosis	5/141	247/9180	0.330027	0.72473	0.602072	HCLS1/PLCG2/C3/IL18/BNIP3	5
hsa04270	Vascular smooth muscle contraction	3/141	133/9180	0.335044	0.72473	0.602072	RAMP3/PRKCB/PLA2G2D	3
hsa05132	Salmonella infection	5/141	249/9180	0.336123	0.72473	0.602072	LY96/RHOH/NCKAP1L/PTPRC/IL18	5
hsa04612	Antigen processing and presentation	2/141	78/9180	0.337497	0.72473	0.602072	HLA-DMB/CD8A	2
hsa01521	EGFR tyrosine kinase inhibitor resistance	2/141	79/9180	0.343112	0.729113	0.605713	PRKCB/PLCG2	2
hsa04371	Apelin signaling pathway	3/141	138/9180	0.356117	0.746144	0.619861	KLF2/MEF2C/SPP1	3
hsa05130	Pathogenic Escherichia coli infection	4/141	197/9180	0.35861	0.746144	0.619861	HCLS1/PTPN6/NCKAP1L/IL18	4
hsa00591	Linoleic acid metabolism	1/141	29/9180	0.362099	0.746144	0.619861	PLA2G2D	1
hsa04012	ErbB signaling pathway	2/141	85/9180	0.376459	0.756488	0.628455	PRKCB/PLCG2	2
hsa05017	Spinocerebellar ataxia	3/141	143/9180	0.377107	0.756488	0.628455	PRKCB/ATP2A3/XBP1	3
hsa05310	Asthma	1/141	31/9180	0.381606	0.756488	0.628455	HLA-DMB	1
hsa05210	Colorectal cancer	2/141	86/9180	0.381952	0.756488	0.628455	TGFBR2/PMAIP1	2
hsa04215	Apoptosis - multiple species	1/141	32/9180	0.391137	0.76723	0.637379	PMAIP1	1
hsa00760	Nicotinate and nicotinamide metabolism	1/141	35/9180	0.418862	0.791369	0.657432	CD38	1
hsa04921	Oxytocin signaling pathway	3/141	154/9180	0.422739	0.791369	0.657432	PRKCB/MEF2C/CD38	3
hsa04350	TGF-beta signaling pathway	2/141	94/9180	0.425116	0.791369	0.657432	TGFBR2/DCN	2
hsa04657	IL-17 signaling pathway	2/141	94/9180	0.425116	0.791369	0.657432	MMP9/LCN2	2
hsa04960	Aldosterone-regulated sodium reabsorption	1/141	37/9180	0.436645	0.791369	0.657432	PRKCB	1
hsa04070	Phosphatidylinositol signaling system	2/141	97/9180	0.440904	0.791369	0.657432	PRKCB/PLCG2	2
hsa05330	Allograft rejection	1/141	38/9180	0.445333	0.791369	0.657432	HLA-DMB	1
hsa00564	Glycerophospholipid metabolism	2/141	98/9180	0.446115	0.791369	0.657432	PLD4/PLA2G2D	2
hsa04750	Inflammatory mediator regulation of TRP channels	2/141	98/9180	0.446115	0.791369	0.657432	PRKCB/PLCG2	2
hsa04925	Aldosterone synthesis and secretion	2/141	98/9180	0.446115	0.791369	0.657432	PRKCB/STAR	2
hsa05231	Choline metabolism in cancer	2/141	98/9180	0.446115	0.791369	0.657432	WAS/PRKCB	2
hsa05161	Hepatitis B	3/141	162/9180	0.455226	0.794484	0.66002	TGFBR2/PRKCB/MMP9	3
hsa05146	Amoebiasis	2/141	102/9180	0.466684	0.794484	0.66002	PRKCB/ITGB2	2
hsa05219	Bladder cancer	1/141	41/9180	0.470606	0.794484	0.66002	MMP9	1
hsa04310	Wnt signaling pathway	3/141	166/9180	0.471191	0.794484	0.66002	PRKCB/DKK1/SFRP1	3
hsa04974	Protein digestion and absorption	2/141	103/9180	0.471757	0.794484	0.66002	COL7A1/CPA3	2
hsa05332	Graft-versus-host disease	1/141	42/9180	0.478774	0.794484	0.66002	HLA-DMB	1
hsa04928	Parathyroid hormone synthesis, secretion and action	2/141	106/9180	0.4868	0.794484	0.66002	PRKCB/MEF2C	2
hsa00860	Porphyrin and chlorophyll metabolism	1/141	43/9180	0.486816	0.794484	0.66002	CP	1
hsa04940	Type I diabetes mellitus	1/141	43/9180	0.486816	0.794484	0.66002	HLA-DMB	1
hsa04975	Fat digestion and absorption	1/141	43/9180	0.486816	0.794484	0.66002	PLA2G2D	1
hsa04141	Protein processing in endoplasmic reticulum	3/141	171/9180	0.49085	0.79471	0.660208	HERPUD1/XBP1/DERL3	3
hsa00514	Other types of O-glycan biosynthesis	1/141	47/9180	0.517773	0.8252	0.685538	MFNG	1
hsa04973	Carbohydrate digestion and absorption	1/141	47/9180	0.517773	0.8252	0.685538	PRKCB	1
hsa04979	Cholesterol metabolism	1/141	50/9180	0.539767	0.835533	0.694122	STAR	1
hsa05110	Vibrio cholerae infection	1/141	50/9180	0.539767	0.835533	0.694122	PLCG2	1
hsa04144	Endocytosis	4/141	252/9180	0.544625	0.835533	0.694122	TGFBR2/ACAP1/IL2RB/IL2RG	4
hsa04913	Ovarian steroidogenesis	1/141	51/9180	0.546874	0.835533	0.694122	STAR	1
hsa04722	Neurotrophin signaling pathway	2/141	119/9180	0.54883	0.835533	0.694122	ARHGDIB/PLCG2	2
hsa04935	Growth hormone synthesis, secretion and action	2/141	119/9180	0.54883	0.835533	0.694122	PRKCB/PLCG2	2
hsa04961	Endocrine and other factor-regulated calcium reabsorption	1/141	53/9180	0.560764	0.841147	0.698785	PRKCB	1
hsa05320	Autoimmune thyroid disease	1/141	53/9180	0.560764	0.841147	0.698785	HLA-DMB	1
hsa04926	Relaxin signaling pathway	2/141	129/9180	0.592886	0.876957	0.728535	TGFBR2/MMP9	2
hsa00480	Glutathione metabolism	1/141	58/9180	0.593667	0.876957	0.728535	GSTA1	1
hsa04330	Notch signaling pathway	1/141	59/9180	0.599948	0.876957	0.728535	MFNG	1
hsa04730	Long-term depression	1/141	60/9180	0.606132	0.876957	0.728535	PRKCB	1
hsa04978	Mineral absorption	1/141	60/9180	0.606132	0.876957	0.728535	SLC40A1	1
hsa04915	Estrogen signaling pathway	2/141	138/9180	0.62975	0.888601	0.738208	MMP9/KRT16	2
hsa04927	Cortisol synthesis and secretion	1/141	65/9180	0.635659	0.888601	0.738208	STAR	1
hsa04720	Long-term potentiation	1/141	67/9180	0.646844	0.888601	0.738208	PRKCB	1
hsa05221	Acute myeloid leukemia	1/141	67/9180	0.646844	0.888601	0.738208	PIM2	1
hsa00830	Retinol metabolism	1/141	68/9180	0.652308	0.888601	0.738208	DHRS9	1
hsa05031	Amphetamine addiction	1/141	69/9180	0.657688	0.888601	0.738208	PRKCB	1
hsa05204	Chemical carcinogenesis - DNA adducts	1/141	69/9180	0.657688	0.888601	0.738208	GSTA1	1
hsa05120	Epithelial cell signaling in Helicobacter pylori infection	1/141	70/9180	0.662986	0.888601	0.738208	PLCG2	1
hsa05208	Chemical carcinogenesis - reactive oxygen species	3/141	223/9180	0.670525	0.888601	0.738208	CYBA/NCF1/GSTA1	3
hsa04137	Mitophagy - animal	1/141	72/9180	0.673338	0.888601	0.738208	BNIP3	1
hsa05163	Human cytomegalovirus infection	3/141	225/9180	0.676428	0.888601	0.738208	IL10RA/PRKCB/CXCL12	3
hsa00562	Inositol phosphate metabolism	1/141	73/9180	0.678395	0.888601	0.738208	PLCG2	1
hsa04115	p53 signaling pathway	1/141	73/9180	0.678395	0.888601	0.738208	PMAIP1	1
hsa04918	Thyroid hormone synthesis	1/141	75/9180	0.688277	0.888601	0.738208	PRKCB	1
hsa04971	Gastric acid secretion	1/141	76/9180	0.693104	0.888601	0.738208	PRKCB	1
hsa05212	Pancreatic cancer	1/141	76/9180	0.693104	0.888601	0.738208	TGFBR2	1
hsa05220	Chronic myeloid leukemia	1/141	76/9180	0.693104	0.888601	0.738208	TGFBR2	1
hsa05100	Bacterial invasion of epithelial cells	1/141	77/9180	0.697857	0.888601	0.738208	HCLS1	1
hsa04390	Hippo signaling pathway	2/141	157/9180	0.699019	0.888601	0.738208	TGFBR2/ITGB2	2
hsa00980	Metabolism of xenobiotics by cytochrome P450	1/141	78/9180	0.702538	0.888601	0.738208	GSTA1	1
hsa04217	Necroptosis	2/141	159/9180	0.705653	0.888601	0.738208	CYBB/IL33	2
hsa00983	Drug metabolism - other enzymes	1/141	80/9180	0.711683	0.890695	0.739948	GSTA1	1
hsa04022	cGMP-PKG signaling pathway	2/141	167/9180	0.730993	0.903339	0.750452	MEF2C/ATP2A3	2
hsa04530	Tight junction	2/141	169/9180	0.737034	0.903339	0.750452	HCLS1/WAS	2
hsa04911	Insulin secretion	1/141	86/9180	0.737476	0.903339	0.750452	PRKCB	1
hsa04260	Cardiac muscle contraction	1/141	87/9180	0.741547	0.903339	0.750452	ATP2A3	1
hsa04540	Gap junction	1/141	88/9180	0.745554	0.903339	0.750452	PRKCB	1
hsa04727	GABAergic synapse	1/141	89/9180	0.7495	0.903339	0.750452	PRKCB	1
hsa05165	Human papillomavirus infection	4/141	331/9180	0.75392	0.903339	0.750452	MFNG/ITGA4/ITGB7/SPP1	4
hsa05032	Morphine addiction	1/141	91/9180	0.757211	0.903339	0.750452	PRKCB	1
hsa04912	GnRH signaling pathway	1/141	93/9180	0.764686	0.906859	0.753376	PRKCB	1
hsa04360	Axon guidance	2/141	182/9180	0.773557	0.906859	0.753376	PLCG2/CXCL12	2
hsa04713	Circadian entrainment	1/141	97/9180	0.778957	0.906859	0.753376	PRKCB	1
hsa05215	Prostate cancer	1/141	97/9180	0.778957	0.906859	0.753376	MMP9	1
hsa01522	Endocrine resistance	1/141	98/9180	0.782388	0.906859	0.753376	MMP9	1
hsa04916	Melanogenesis	1/141	101/9180	0.792368	0.913238	0.758675	PRKCB	1
hsa04625	C-type lectin receptor signaling pathway	1/141	104/9180	0.801894	0.915484	0.760541	PLCG2	1
hsa05167	Kaposi sarcoma-associated herpesvirus infection	2/141	194/9180	0.803292	0.915484	0.760541	PLCG2/C3	2
hsa04931	Insulin resistance	1/141	108/9180	0.813922	0.91883	0.763321	PRKCB	1
hsa04668	TNF signaling pathway	1/141	112/9180	0.825226	0.91883	0.763321	MMP9	1
hsa05203	Viral carcinogenesis	2/141	204/9180	0.825389	0.91883	0.763321	C3/PMAIP1	2
hsa04725	Cholinergic synapse	1/141	113/9180	0.827943	0.91883	0.763321	PRKCB	1
hsa04724	Glutamatergic synapse	1/141	114/9180	0.830619	0.91883	0.763321	PRKCB	1
hsa04726	Serotonergic synapse	1/141	115/9180	0.833253	0.91883	0.763321	PRKCB	1
hsa05207	Chemical carcinogenesis - receptor activation	2/141	212/9180	0.841445	0.922875	0.766681	PRKCB/GSTA1	2
hsa05010	Alzheimer disease	4/141	384/9180	0.847302	0.924329	0.767889	ATP2A3/XBP1/CYBB/DKK1	4
hsa05206	MicroRNAs in cancer	3/141	310/9180	0.860365	0.930691	0.773174	PRKCB/PLCG2/MMP9	3
hsa05022	Pathways of neurodegeneration - multiple diseases	5/141	476/9180	0.862481	0.930691	0.773174	PRKCB/ATP2A3/XBP1/CYBB/DKK1	5
hsa04728	Dopaminergic synapse	1/141	132/9180	0.872293	0.930691	0.773174	PRKCB	1
hsa04210	Apoptosis	1/141	136/9180	0.880071	0.930691	0.773174	PMAIP1	1
hsa04140	Autophagy - animal	1/141	141/9180	0.889134	0.930691	0.773174	BNIP3	1
hsa04072	Phospholipase D signaling pathway	1/141	148/9180	0.900692	0.930691	0.773174	PLCG2	1
hsa04723	Retrograde endocannabinoid signaling	1/141	148/9180	0.900692	0.930691	0.773174	PRKCB	1
hsa05226	Gastric cancer	1/141	149/9180	0.902242	0.930691	0.773174	TGFBR2	1
hsa04261	Adrenergic signaling in cardiomyocytes	1/141	150/9180	0.903768	0.930691	0.773174	ATP2A3	1
hsa04150	mTOR signaling pathway	1/141	155/9180	0.911052	0.930691	0.773174	PRKCB	1
hsa04932	Non-alcoholic fatty liver disease	1/141	155/9180	0.911052	0.930691	0.773174	XBP1	1
hsa04934	Cushing syndrome	1/141	155/9180	0.911052	0.930691	0.773174	STAR	1
hsa04218	Cellular senescence	1/141	156/9180	0.912442	0.930691	0.773174	TGFBR2	1
hsa04024	cAMP signaling pathway	1/141	219/9180	0.967647	0.98209	0.815874	ATP2A3	1
hsa05012	Parkinson disease	1/141	266/9180	0.984677	0.994426	0.826123	XBP1	1
hsa05168	Herpes simplex virus 1 infection	2/141	497/9180	0.996623	0.996867	0.82815	C3/HLA-DMB	2
hsa05014	Amyotrophic lateral sclerosis	1/141	365/9180	0.996867	0.996867	0.82815	XBP1	1
