# Supplementary material for: EBV-Associated Hub Genes as Potential Biomarkers for Predicting the Prognosis of Nasopharyngeal Carcinoma
Source: Viruses. 2023 Sep 12;15(9):1915. doi: 10.3390/v15091915 (PMC10537168; doi:10.3390/v15091915)
Supplement: Supplementary file 1 [file viruses-15-01915-s001.zip › Supplementary Tables/Table S3.xlsx]

## Sheet: Sheet1
Single-factor regression analysis of 292 EBV-typeDEGs
id	HR	HR.95L	HR.95H	pvalue
GMFG	0.429269	0.24592	0.749314	0.00292668
PCED1B	0.286329	0.127235	0.644351	0.00251101
PTGDS	0.700555	0.508447	0.965248	0.0295359
CMTM7	0.292423	0.132425	0.645733	0.00234958
P2RY8	0.450021	0.229414	0.882763	0.0201948
LY9	0.388371	0.194863	0.774043	0.00719129
RNASE6	0.43019	0.244531	0.756809	0.003425
FGD3	0.287771	0.122417	0.676477	0.00428709
BIN2	0.344234	0.173392	0.683406	0.00230425
CECR1	0.458458	0.261622	0.803389	0.00643341
ICAM3	0.418313	0.220551	0.793399	0.00761696
S1PR4	0.386837	0.185542	0.806517	0.0112902
IL16	0.472259	0.257811	0.865086	0.0151307
MFNG	0.304635	0.131969	0.703216	0.00535472
SASH3	0.456434	0.25648	0.812275	0.00765412
ARHGAP25	0.406914	0.208217	0.795225	0.00853291
ARHGDIB	0.4967	0.275249	0.896321	0.0201585
IGFLR1	0.387906	0.195344	0.770288	0.00681734
APBB1IP	0.367879	0.185319	0.73028	0.00425715
RCSD1	0.480867	0.253856	0.910884	0.0246823
CD27	0.493038	0.300977	0.807659	0.00498107
SKAP1	0.473901	0.231375	0.970643	0.041209
SLAMF6	0.393538	0.20238	0.765255	0.00598743
PTPN7	0.343795	0.166758	0.708782	0.00382286
MAP4K1	0.389213	0.187007	0.810063	0.0116288
CCDC69	0.489049	0.268933	0.889327	0.0190584
TRAF3IP3	0.348833	0.171261	0.710522	0.0037136
CD53	0.437991	0.256737	0.747207	0.00245152
SUSD3	0.375862	0.185878	0.760027	0.00645422
CD52	0.506719	0.32161	0.798373	0.00338127
HCLS1	0.463014	0.280118	0.765328	0.00267297
ARHGAP9	0.409388	0.210645	0.795643	0.00843228
FERMT3	0.396794	0.201703	0.780579	0.00741663
TBC1D10C	0.405246	0.217003	0.756783	0.00459024
GIMAP7	0.454085	0.277524	0.742974	0.00167465
IRF8	0.504463	0.311502	0.816955	0.00540413
SELPLG	0.353646	0.183088	0.68309	0.00197044
ITGA4	0.305427	0.144301	0.646465	0.00193349
LAT2	0.411653	0.209141	0.810258	0.010201
PTPN6	0.512122	0.248605	1.05496	0.0695461
IL10RA	0.451419	0.246055	0.828187	0.0102043
THEMIS2	0.470088	0.244162	0.905066	0.0239209
KLRB1	0.483085	0.263784	0.884704	0.0184341
CD247	0.368652	0.190504	0.713395	0.00305058
PARVG	0.481478	0.250879	0.924034	0.0279846
PPP1R16B	0.531424	0.288219	0.97985	0.0428497
PTPRCAP	0.510253	0.307466	0.846786	0.00922892
RAMP3	0.378941	0.19212	0.747431	0.00511103
RASAL3	0.3453	0.166651	0.715462	0.00422614
MPEG1	0.517862	0.301672	0.888982	0.016996
DOCK8	0.400328	0.195478	0.819848	0.012312
AMICA1	0.5333	0.304675	0.933482	0.0277398
TMSB4X	0.442946	0.240845	0.814634	0.00880698
FAIM3	0.510625	0.307571	0.847731	0.00935905
C16orf54	0.412807	0.230548	0.73915	0.00291143
EVI2B	0.494818	0.301818	0.811233	0.00528128
LY96	0.405963	0.220398	0.747767	0.00382049
NAPSB	0.561264	0.378234	0.832864	0.00412861
CYBA	0.434752	0.224648	0.84136	0.0134082
CD79A	0.657167	0.478386	0.902762	0.00955832
ITGAL	0.395514	0.211572	0.739374	0.00366162
SLA	0.385585	0.198528	0.748889	0.00489713
LPXN	0.439733	0.220198	0.878144	0.0199015
S1PR1	0.277948	0.118047	0.654445	0.00338622
LY86	0.46419	0.264189	0.815598	0.00761276
EVI2A	0.405223	0.231652	0.708846	0.00154513
WAS	0.413598	0.208042	0.822253	0.0117963
DOK3	0.454217	0.220333	0.93637	0.0325101
SEPT1	0.419316	0.222488	0.790272	0.00719027
CPNE5	0.480983	0.265992	0.869745	0.0154476
CYTIP	0.476862	0.272487	0.834528	0.00950114
GIMAP4	0.452345	0.268415	0.762311	0.0028903
PVRIG	0.422472	0.217582	0.820297	0.0109255
CORO1A	0.545011	0.328103	0.905316	0.019071
HMHA1	0.412219	0.199461	0.851916	0.0167261
LAPTM5	0.468667	0.257503	0.852993	0.0131252
RHOH	0.49822	0.280328	0.885473	0.0175723
TGFBR2	0.480121	0.230786	0.998829	0.0496348
SELL	0.577575	0.379466	0.879111	0.0104335
ARHGAP30	0.375111	0.175787	0.800447	0.0112273
TRAC	0.427279	0.252968	0.721704	0.00147556
HCST	0.441894	0.250284	0.780194	0.00486648
ITGB7	0.382526	0.172746	0.847061	0.0178274
COTL1	0.513454	0.274214	0.96142	0.0372602
IKZF1	0.502852	0.248417	1.01789	0.0560452
NCKAP1L	0.431401	0.235135	0.791489	0.00662417
CD79B	0.599381	0.38901	0.923516	0.0203024
PRKCB	0.499747	0.24844	1.00526	0.0517455
TNFAIP8L2	0.374989	0.189753	0.741051	0.0047686
FGD2	0.422995	0.211387	0.846432	0.0150552
MEI1	0.395071	0.188279	0.828987	0.0140514
KLF2	0.406589	0.199642	0.828056	0.0131432
GPR18	0.460609	0.242776	0.873892	0.0176674
GPR114	0.396109	0.181397	0.864963	0.0201244
TAGAP	0.462193	0.230108	0.928357	0.0300922
MEF2C	0.36228	0.153209	0.856652	0.0207593
BTK	0.425538	0.226678	0.798854	0.00784122
CD48	0.525751	0.333795	0.828096	0.00554154
SNX20	0.454999	0.235723	0.878254	0.018932
SLAMF7	0.501849	0.307477	0.819094	0.00580955
ZC3H12D	0.362795	0.166321	0.791363	0.0108339
CD38	0.479703	0.287266	0.801053	0.00498696
FAM65B	0.518631	0.283023	0.950373	0.033613
CD3D	0.478639	0.282456	0.811081	0.00618006
RAB37	0.599829	0.308077	1.16787	0.132716
LCK	0.583172	0.298866	1.13793	0.11385
NLRC3	0.337365	0.151501	0.75125	0.00780962
LAT	0.415717	0.187386	0.922271	0.0308507
CD19	0.667659	0.450059	0.990468	0.0446899
FUCA1	0.766194	0.459624	1.27724	0.30705
TMEM176A	0.513785	0.313126	0.843031	0.00839419
GIMAP6	0.388046	0.206627	0.728749	0.00323936
RARRES2	0.636805	0.44382	0.913707	0.0142908
KLHL6	0.403177	0.191887	0.847122	0.0164879
DNASE1L3	0.596362	0.369047	0.963691	0.0347717
NCF1	0.590147	0.364892	0.954455	0.0315552
HERPUD1	0.452287	0.230535	0.887342	0.0210224
ACAP1	0.394837	0.197313	0.790095	0.00864841
TNFRSF17	0.602763	0.400952	0.906152	0.0149436
CCR7	0.518063	0.313846	0.855165	0.0101167
FAM107B	0.424844	0.204957	0.880637	0.0213497
CD37	0.513026	0.314212	0.837637	0.0076246
SLAMF1	0.476371	0.235984	0.961629	0.0385332
PLCG2	0.471027	0.237378	0.934658	0.0313
FCRLA	0.607222	0.378587	0.973933	0.0384957
PNOC	0.562825	0.301113	1.052	0.0716855
BANK1	0.613963	0.392723	0.959839	0.0323742
RASGRP2	0.383207	0.193475	0.759001	0.00594543
TMEM176B	0.496419	0.299396	0.823097	0.0066362
PLD4	0.373855	0.188554	0.74126	0.00484318
PIM2	0.489103	0.268241	0.891818	0.0196199
P2RY10	0.415191	0.203881	0.845511	0.0154169
SCIMP	0.45733	0.243506	0.858914	0.0149778
GIMAP2	0.395276	0.229111	0.681951	0.000850983
P2RY13	0.557572	0.301966	1.02954	0.0619129
KIAA0125	0.440997	0.256397	0.758505	0.00308717
UCP2	0.546301	0.315962	0.944558	0.0304541
CD2	0.41873	0.244889	0.715976	0.00146906
AIF1	0.484501	0.281438	0.834078	0.00893368
IL2RB	0.395018	0.205964	0.757604	0.00518324
P2RX5	0.532299	0.267322	1.05993	0.0727592
CARD11	0.41083	0.194233	0.86896	0.0199412
ITK	0.447119	0.222884	0.896952	0.0234428
IRF4	0.598825	0.341736	1.04932	0.0731736
GZMM	0.393867	0.196267	0.790409	0.00874672
TRAT1	0.513572	0.264988	0.995353	0.0484091
FCRL5	0.586942	0.367576	0.937224	0.0256492
FCRL2	0.492589	0.251937	0.963113	0.0384684
PTPRC	0.529892	0.318802	0.880752	0.0142945
CLEC10A	0.636155	0.388361	1.04206	0.0724382
CD3E	0.448491	0.252789	0.795702	0.00612144
TNFSF13B	0.436427	0.221306	0.860659	0.0167085
FYB	0.429195	0.244168	0.75443	0.00329128
CD180	0.516619	0.264474	1.00916	0.0532014
SERPING1	0.523299	0.310204	0.88278	0.0152129
PLA2G2D	0.657309	0.43708	0.988503	0.0438512
ATP2A3	0.475581	0.252518	0.895691	0.0213903
ITGB2	0.550513	0.322107	0.94088	0.0290496
CH25H	0.443583	0.19693	0.999167	0.0497654
MS4A1	0.716814	0.529678	0.970065	0.031017
LGALS2	0.636645	0.433928	0.934065	0.0209595
CCR2	0.412155	0.206313	0.823369	0.0120587
WDFY4	0.558984	0.309715	1.00887	0.0535279
FGL2	0.527857	0.324027	0.859907	0.0102833
GAPT	0.493869	0.259958	0.938255	0.0311922
CCR6	0.586347	0.341283	1.00738	0.0531965
RARRES3	0.430245	0.241634	0.766078	0.00416709
TNFRSF13B	0.540633	0.322306	0.906853	0.0197819
AIM2	0.472519	0.269912	0.827213	0.00869296
MS4A6A	0.47214	0.291117	0.765729	0.00235099
C3	0.780637	0.543196	1.12187	0.180751
FAM46C	0.616989	0.398733	0.954713	0.0301562
VPREB3	0.621713	0.404902	0.954617	0.0298376
LAX1	0.469347	0.244187	0.902125	0.0232726
GPR183	0.534356	0.304606	0.937397	0.0288589
BLK	0.562078	0.317293	0.99571	0.0483021
CXCR5	0.644903	0.379222	1.09672	0.105407
TMEM119	0.461022	0.260096	0.817166	0.0080173
ACP5	0.563926	0.316881	1.00357	0.0514346
FCRL3	0.477892	0.241263	0.946606	0.0342332
ZAP70	0.41311	0.227651	0.749656	0.00364118
HLA-DMB	0.582801	0.338072	1.00469	0.0520007
HSH2D	0.498418	0.292904	0.848128	0.0102496
STAP1	0.59818	0.339263	1.05469	0.0757451
KIAA0226L	0.391412	0.181823	0.842594	0.0164949
FAM26F	0.574	0.366468	0.899059	0.0153195
ITM2A	0.539185	0.293109	0.991853	0.0470035
FCGR2B	0.547919	0.321972	0.932426	0.0265624
FMO2	0.401138	0.186385	0.863328	0.0195041
SLC40A1	0.653496	0.406828	1.04972	0.0785293
CD300LF	0.463919	0.24594	0.875097	0.0176913
CD72	0.625303	0.343599	1.13796	0.124314
MZB1	0.653873	0.481693	0.887597	0.00643643
CPVL	0.495202	0.306714	0.799522	0.00403554
ISG20	0.533077	0.324231	0.876445	0.0131445
IGJ	0.737564	0.556392	0.977729	0.0342963
XBP1	0.576377	0.337271	0.984994	0.0438771
CYBB	0.533515	0.304343	0.935254	0.0282581
DERL3	0.60087	0.405052	0.891354	0.0113551
SIGLEC10	0.414241	0.210716	0.814347	0.0106049
SOD3	0.401551	0.210894	0.76457	0.00548678
IGSF9	1.81992	1.08676	3.04767	0.0228305
CRIP1	0.412506	0.244311	0.696495	0.000921904
CD22	0.77474	0.522781	1.14813	0.203484
CCL21	0.854524	0.658931	1.10818	0.235843
LINC00926	0.421704	0.188908	0.941379	0.0350825
IL18	0.530264	0.325098	0.864908	0.0110417
FCRL1	0.536044	0.267541	1.07402	0.0786487
C1QA	0.546222	0.344803	0.865301	0.00998537
RBP5	0.549788	0.326713	0.925176	0.0242691
AOAH	0.616009	0.340604	1.1141	0.109029
CD69	0.699846	0.393814	1.2437	0.223771
IGLL5	0.717474	0.556791	0.924529	0.0102715
PAX5	0.722449	0.384357	1.35794	0.312635
CD8A	0.536085	0.312811	0.918722	0.0233052
CR2	0.739254	0.467571	1.1688	0.196143
DPT	0.567943	0.348873	0.924576	0.022884
MNDA	0.485652	0.272517	0.86548	0.0142843
TCL1A	0.797908	0.532564	1.19546	0.273747
GZMK	0.526847	0.32387	0.857036	0.00983992
IL7R	0.578775	0.337682	0.992001	0.0466815
ABI3BP	0.799942	0.493599	1.29641	0.364865
IL2RG	0.55992	0.356801	0.878671	0.0116507
IGHG1	0.715262	0.569106	0.898954	0.0040615
LYZ	0.663437	0.453722	0.970084	0.0342903
CXCL12	0.635149	0.402586	1.00206	0.0510414
JSRP1	0.567552	0.339806	0.947937	0.0304447
LTB	0.74012	0.489594	1.11884	0.153476
SRGN	0.624361	0.386916	1.00752	0.0536983
ADAMDEC1	0.617956	0.396804	0.962363	0.033196
C1QC	0.530624	0.322552	0.872918	0.012592
VNN2	0.677578	0.395821	1.1599	0.155859
C1QB	0.548359	0.339375	0.886033	0.014119
PMAIP1	1.21125	0.752434	1.94984	0.430121
COL7A1	1.59394	1.02271	2.48424	0.0394823
CXCL9	0.674499	0.463164	0.982262	0.040045
PLA2G7	0.636477	0.38161	1.06156	0.0834407
MYB	2.3284	1.41147	3.841	0.000934968
IGHD	0.591111	0.386662	0.903665	0.0151944
SLC6A8	1.67165	1.23171	2.26874	0.000975916
BNIP3	2.12681	1.18206	3.82664	0.0117999
CLU	0.872682	0.666083	1.14336	0.323152
PKP1	1.41825	0.899817	2.23537	0.132267
NRCAM	1.91504	1.34536	2.72595	0.000310051
DHRS9	0.819212	0.576949	1.1632	0.26493
LRMP	0.630397	0.409226	0.971101	0.0363505
CHI3L2	0.902687	0.609661	1.33655	0.609162
IL33	0.532239	0.324149	0.873915	0.0126797
SEPP1	0.655382	0.443812	0.967809	0.03363
DCN	0.784879	0.555004	1.10996	0.170709
SPP1	1.20389	0.928877	1.56032	0.160806
MFAP4	0.809633	0.548314	1.19549	0.288239
MMP9	0.944114	0.671959	1.3265	0.740292
CP	0.862285	0.607735	1.22345	0.406486
CPA3	0.700494	0.476623	1.02952	0.0700027
RARRES1	0.655218	0.398935	1.07614	0.0949008
CA9	1.18953	0.891421	1.58732	0.23836
PCOLCE2	1.30514	0.965348	1.76452	0.0834944
TPSB2	0.72554	0.525927	1.00091	0.0506543
PLAC8	0.758263	0.5482	1.04882	0.0945295
STAR	1.24254	0.844115	1.82901	0.270959
PPP1R14C	1.69696	1.18047	2.43943	0.00429073
TPSAB1	0.736417	0.549535	0.986851	0.0405021
CCL19	0.879067	0.677116	1.14125	0.333119
CXCL17	0.847836	0.650857	1.10443	0.221089
CXCL13	0.804215	0.565184	1.14434	0.225986
DKK1	1.4286	1.11595	1.82884	0.00464712
SCGB1A1	0.962588	0.781618	1.18546	0.719709
MAL	0.897335	0.63774	1.2626	0.534127
SFRP1	1.22838	0.935793	1.61245	0.138372
DAPL1	1.17276	0.870322	1.5803	0.29499
TSPAN1	0.818913	0.612964	1.09406	0.17646
PIGR	0.883794	0.655815	1.19103	0.417061
AGR3	0.806681	0.564484	1.1528	0.238254
CYP4B1	0.670775	0.464152	0.969378	0.0335444
AQP3	0.694651	0.494392	0.976027	0.0357456
C9orf24	0.887215	0.637673	1.23441	0.477592
SNTN	0.906955	0.653646	1.25843	0.558934
C20orf85	0.909336	0.697278	1.18589	0.482976
LTF	0.857813	0.661943	1.11164	0.246174
SHISA2	1.29171	0.986724	1.69097	0.0625036
CEACAM6	0.857446	0.652542	1.12669	0.269669
MSMB	0.867182	0.68993	1.08997	0.221897
BPIFB1	0.928824	0.771138	1.11875	0.436668
UPK1B	0.812616	0.610879	1.08098	0.154109
KRT4	0.90489	0.706916	1.15831	0.427569
GSTA1	0.897563	0.707465	1.13874	0.373464
S100P	0.897322	0.710434	1.13337	0.36322
KRT16	1.1172	0.923081	1.35213	0.255104
LCN2	0.997653	0.822052	1.21077	0.981025
SLPI	0.852094	0.686353	1.05786	0.146973
BPIFA1	0.915198	0.744728	1.12469	0.399439
